# Supplementary material for: The Eye Lens Protein, γS Crystallin, Undergoes Glutathionylation-Induced Disulfide Bonding Between Cysteines 22 and 26
Source: Biomolecules. 2025 Mar 11;15(3):402. doi: 10.3390/biom15030402 (PMC11940727; doi:10.3390/biom15030402)
Supplement: Supplementary file 1 [file biomolecules-15-00402-s001.zip]

Archive with 1 entries (1 files):
- biomolecules-3472485-supplementary.pdf
